# Supplementary material for: Integrated analysis of cell-in-cell related genes and immune microenvironment in heart failure
Source: Front Cell Dev Biol. 2026 May 8;14:1806426. doi: 10.3389/fcell.2026.1806426 (PMC13194049; doi:10.3389/fcell.2026.1806426)
Supplement: Supplementary file 3 [file DataSheet1.csv]

	x
1	APP
2	ERCC6
3	NTS
4	TGFB1
5	AR
6	ERI3
7	NUPR1
8	TM9SF4
9	ARHGAP36
10	EZR
11	PARD3
12	TNFSF10
13	ARHGEF11
14	FMN1
15	PCDH7
16	TP53
17	ATG5
18	FOS
19	PDPN
20	TP63
21	ATG7
22	GULP1
23	PIK3C3
24	TUBA1A
25	ATP6V1H
26	GZMB
27	PIKFYVE
28	UVRAG
29	AURKA
30	HTT
31	PRKAA2
32	VCL
33	BECN1
34	IL10
35	PRND
36	VIM
37	CALB2
38	IL6
39	PRNP
40	WT1
41	CAV1
42	ITGB1
43	PTK2
44	ZBTB38
45	CDC20
46	RUBCN
47	RAC1
48	CDC42
49	KIF2C
50	RARB
51	CDH1
52	KRT7
53	RASA2
54	CDH3
55	LPAR2
56	RHOA
57	CDKN2A
58	MAD2L1
59	RND3
60	CEBPB
61	MAP1LC3A
62	RNF146
63	CTNNA1
64	MAPK1
65	ROCK1
66	CTNNB1
67	MAPT
68	ROCK2
69	CTSB
70	MCOLN1
71	S100B
72	CTSK
73	MLANA
74	SCN2A
75	CTSL
76	MRTFA
77	SFTPB
78	CTSS
79	MSMB
80	SNCA
81	CTTN
82	MT2A
83	SOD1
84	CUEDC2
85	MTMR7
86	SPRN
87	CXCL8
88	MTOR
89	SRC
90	CYBB
91	MTUS2
92	SRF
93	DIAPH1
94	MYC
95	STMN2
96	EEA1
97	MYL2
98	TF
99	EGFR
100	MYLK
101	TFF3
