# Supplementary material for: Integrated analysis of cell-in-cell related genes and immune microenvironment in heart failure
Source: Front Cell Dev Biol. 2026 May 8;14:1806426. doi: 10.3389/fcell.2026.1806426 (PMC13194049; doi:10.3389/fcell.2026.1806426)
Supplement: Supplementary file 4 [file DataSheet2.csv]

	x
1	KLHL11
2	RGS7BP
3	SMCR8
4	NFAT5
5	ZDHHC20
6	ZBED6
7	FRRS1
8	ACAD11
9	TBX20
10	MRPL12
11	DDX6
12	ZNF728
13	ACER2
14	CDKL5
15	SRGAP2B
16	MTX3
17	SMAD1
18	SULT1C4
19	GOLGA8R
20	SRGAP2C
21	PITPNB
22	EVA1B
23	HBA2
24	ZNF23
25	CCDC85B
26	LRRC70
27	SSPN
28	EBLN2
29	NEU3
30	SLC12A6
31	MRTFB
32	SCAND1
33	TGFBR3L
34	FTO
35	AVPR1A
36	P2RX7
37	ZNF699
38	ZNF366
39	PLEKHM3
40	ITGA4
41	GABRR2
42	WASHC2C
43	MZT2B
44	CYSLTR2
45	ZNF358
46	ATP5F1D
47	PDPR
48	RSKR
49	P2RY1
50	ZSCAN23
51	TAS2R5
52	HBA1
53	NME3
54	ZC3HAV1L
55	ISG15
56	ZNHIT2
57	VMO1
58	COMTD1
59	FAM174C
60	KRBA2
61	ANTKMT
62	NHSL2
63	TMEM121
64	SLC25A10
65	GOLGA8N
66	MYZAP
67	SMIM1
68	DPM3
69	CITED4
70	MCRIP1
71	MCRIP2
72	COX6A2
73	ZC3H11B
74	FBXL15
75	CLIC5
76	RNPC3
77	NDUFB7
78	CRACD
79	KLHL33
80	HAGHL
81	JOSD2
82	MBD3
83	NCR3LG1
84	GLYR1
85	RELL1
86	ZNF737
87	MZT2A
88	RAB5B
89	CCDC85A
90	PLAC9
91	DDX47
92	MESP1
93	TPSB2
94	SMIM17
95	ALKBH7
96	EGFL7
97	INAFM1
98	GADD45GIP1
99	GCNT4
100	CAPN3
101	PRR22
102	GOLGA8M
103	TWF2
104	FNDC10
105	PRRX2
106	VN1R1
107	GPR89B
108	TNFRSF4
109	DSC1
110	CLIC3
111	ADAP1
112	ITGB3
113	SLX4IP
114	SAC3D1
115	MIGA1
116	POMC
117	C1QTNF12
118	NBL1
119	TSPO
120	ATP1B4
121	CNFN
122	ETFB
123	ZNF578
124	BBLN
125	MT3
126	NDUFA11
127	POLR2L
128	RASSF7
129	UQCC3
130	CHADL
131	ERV3-1
132	ZNF593
133	KANTR
134	ZDBF2
135	SOX18
136	NANOS3
137	NUDT8
138	LBH
139	GNG8
140	EIF4A1
141	PPM1E
142	MRPL41
143	ASB15
144	S1PR4
145	ARL2
146	PAXX
147	DNAJC24
148	AURKAIP1
149	TMEM160
150	BIRC7
151	TSSC4
152	MIF
153	LNPEP
154	ROMO1
155	HRH2
156	EXOSC4
157	B3GALNT2
158	REX1BD
159	ELOB
160	MMP23B
161	RNF208
162	ANKRD44
163	PLSCR4
164	CASS4
165	CRIP2
166	CLDND2
167	GAMT
168	GNB1L
169	WNT6
170	ELANE
171	ALG11
172	PPP1R16A
173	C8G
174	TCP11L2
175	RAMP1
176	SLC4A7
177	MICU3
178	NDUFS7
179	FUOM
180	MFSD3
181	SPATA2L
182	CCDC124
183	SCHIP1
184	ARHGDIG
185	PDE3B
186	MYLK3
187	SCN8A
188	KLHL38
189	CERS1
190	CD7
191	HSPB1
192	EFR3B
193	FAT4
194	MPG
195	ZNF524
196	GCHFR
197	NAPRT
198	ST8SIA6
199	ANGPT1
200	SLC5A4
201	MTLN
202	GOLGA8H
203	ZNF26
204	NUDT14
205	METTL26
206	WDR17
207	TEDC1
208	PITX3
209	KLHL28
210	ELF1
211	RPS28
212	IFI27L2
213	HTR4
214	RANBP3L
215	HSPBP1
216	CLDN5
217	IGFBP6
218	RPS6KA6
219	DPP7
220	MGMT
221	METTL24
222	LAMTOR4
223	SLC39A4
224	GADD45G
225	MT2A
226	NDUFS8
227	NOXA1
228	TRAPPC6A
229	CLEC4G
230	BAD
231	FGF11
232	SLC10A6
233	CRIP1
234	CFD
235	MANEA
236	PREX2
237	SLC37A2
238	GOLGA8S
239	PAQR3
240	SLC16A11
241	CASP8AP2
242	FSBP
243	RPL36
244	P2RY12
245	C12orf57
246	NAA38
247	HYDIN
248	TSR3
249	TFF3
250	MRPL55
251	RHPN1
252	ITGB1
253	TNNI2
254	MAP1LC3A
255	SDF2L1
256	MICOS13
257	HECTD2
258	PGAM2
259	ISOC2
260	KCNK7
261	PTRH1
262	ANGPTL4
263	FOXS1
264	H2BC18
265	GPT
266	DOHH
267	SSTR5
268	ZNF107
269	NTHL1
270	ADISSP
271	C7orf50
272	PNMT
273	LAGE3
274	SPTLC1
275	GULP1
276	TNS1
277	FAM89B
278	NHERF2
279	TPSAB1
280	PHLDA2
281	ZNF460
282	BTAF1
283	TCF15
284	NDUFA3
285	PPP1R14A
286	GNB4
287	GPX1
288	KLHDC1
289	NEK5
290	CKB
291	APOE
292	TIGD4
293	IRF7
294	ENDOG
295	UCN
296	DYNC2I2
297	B3GNT8
298	GDF7
299	NPIPB12
300	SNCG
301	BOLA2B
302	MSH5
303	PCP2
304	RARRES2
305	CTSD
306	KCNT2
307	CHCHD5
308	AGPAT2
309	MSTN
310	TIMM13
311	PIKFYVE
312	HCFC1R1
313	SELENOM
314	SIGIRR
315	NUDT4B
316	MS4A2
317	CRLF1
318	HRAS
319	ZNF628
320	AP5B1
321	ZNF579
322	GALK1
323	ZNF410
324	CDC42EP5
325	MACROD1
326	SENP7
327	FAM131C
328	CALCRL
329	NHLRC2
330	PPDPF
331	FBXW9
332	CIMAP1D
333	MIIP
334	RPL28
335	DGCR6L
336	ZNF724
337	CIMAP1B
338	FITM1
339	H2AX
340	INKA1
341	C16orf86
342	HES4
343	RORA
344	MMP17
345	NPDC1
346	RPUSD1
347	ATAD3A
348	PIK3C2A
349	LRCOL1
350	HMCN1
351	C1orf167
352	SLC2A13
353	CD320
354	RGPD8
355	AIDA
356	COX4I2
357	TFPT
358	SLX9
359	PUSL1
360	MFSD10
361	METRN
362	PRR7
363	PYROXD1
364	COPE
365	DOK7
366	MRPL4
367	C6orf226
368	CLDN9
369	SLC26A7
370	ROR1
371	RABAC1
372	CSRNP3
373	AVPR2
374	C5orf24
375	CPEB4
376	ABO
377	PTPRCAP
378	OXR1
379	CPTP
380	SPNS3
381	PKHD1L1
382	ADIRF
383	CD14
384	MRPS34
385	CORO7
386	GJC2
387	KCNA6
388	NOC4L
389	DNAH10OS
390	UBALD1
391	LY6G5B
392	FOXO3B
393	ZDHHC12
394	GPR75
395	SSNA1
396	LGR4
397	PYCARD
398	CLN3
399	C17orf114
400	VWA1
401	RTN4R
402	ARL13B
403	TNNC2
404	CCDC88B
405	NRGN
406	NUDT1
407	RP2
408	ZFPM1
409	CRACR2B
410	EDF1
411	ITGB8
412	ANAPC11
413	MYSM1
414	MVD
415	REL
416	BATF
417	KIAA0825
418	ADRA1A
419	HYPK
420	SPDYE18
421	APRT
422	ZNF41
423	WASHC1
424	NAT14
425	COMP
426	TST
427	SHC2
428	DSG1
429	SLC16A7
430	NAIP
431	PTPRC
432	ZNF490
433	MRPL28
434	ZNF426
435	ZNF264
436	PHPT1
437	TRMT61A
438	GCAT
439	RPLP2
440	PTGDS
441	FAM234A
442	NBEAL1
443	ITPKA
444	ARMC5
445	TASOR2
446	IFITM10
447	ECH1
448	AASS
449	NUDT22
450	HRCT1
451	SSBP4
452	PHACTR1
453	GPR22
454	SCARF2
455	NDST2
456	SCN3A
457	ADAMTSL3
458	CCDC28B
459	NUBP2
460	MGAT4C
461	OSGIN1
462	PIK3CG
463	BBS10
464	TMUB1
465	VASN
466	LTN1
467	STUB1
468	RIN1
469	TBC1D8B
470	FCHO2
471	BRCA2
472	MED16
473	CHPF
474	SNX15
475	ASCL2
476	DCK
477	TAS2R4
478	KANK4
479	NEK7
480	FAAP20
481	SURF2
482	SDSL
483	RBM41
484	DCXR
485	ZNRD2
486	ANKRD36
487	RCN3
488	RBM42
489	NAA10
490	LRRK2
491	VPS37D
492	KLHL20
493	SNURF
494	NDUFS6
495	NPR3
496	EIF4EBP1
497	SERTAD1
498	HERC3
499	COPS9
500	TAS2R20
501	N4BP2
502	TAF2
503	B3GAT3
504	CNTN3
505	COL25A1
506	POLR2I
507	GARIN5A
508	HES5
509	EIF2S3B
510	NOSIP
511	FLYWCH2
512	DNAJC6
513	NPIPB4
514	LRRC24
515	FKBP8
516	ARHGAP42
517	TAS2R31
518	PTPRJ
519	ITPR2
520	RB1
521	TMEM54
522	RHOD
523	JMJD1C
524	STXBP2
525	TPRN
526	CLMP
527	PTPN20
528	MISP3
529	TUT4
530	C2CD4B
531	NR2F6
532	KITLG
533	ASB10
534	RRAD
535	LY6E
536	CDK2AP2
537	DUSP29
538	NCLN
539	SIRT6
540	CCER2
541	SOD3
542	RPS19BP1
543	HCST
544	ECI1
545	ZNF711
546	FAM178B
547	SPSB3
548	TRUB1
549	ENTPD7
550	EMID1
551	CECR2
552	ZNF680
553	ADAM9
554	ZGLP1
555	SLC27A5
556	JUND
557	ENHO
558	C2CD4C
559	MRPS12
560	MBLAC1
561	TNFRSF11B
562	EPHA3
563	LIN7B
564	ARHGAP17
565	FKBP2
566	RAC3
567	RBM44
568	NPY5R
569	EPN1
570	RFXANK
571	C2orf66
572	SMG8
573	DNPH1
574	ATP13A3
575	RPS15
576	USP53
577	LEPR
578	DMD
579	C11orf96
580	ZNF570
581	ZNF551
582	RTN4RL2
583	NEDD4
584	ARPC4
585	GABRD
586	RPS6KA5
587	B3GALT9
588	TNKS2
589	SEMA3D
590	KANK3
591	PRR5
592	ZNF621
593	LRFN4
594	DGCR6
595	CLEC3B
596	RNPEPL1
597	COL4A3
598	SPHK1
599	UBALD2
600	SCRN3
601	NDUFAF8
602	PABPC5
603	FAM177B
604	LRRC40
605	TMEM59L
606	NBPF3
607	BCL7C
608	CPED1
609	CYB5RL
610	PTPRQ
611	TIMP1
612	SH3BGRL3
613	CARF
614	SLC35A3
615	ACADS
616	RFNG
617	ESPNL
618	NDUFA4L2
619	AKAP11
620	MRPL54
621	RHBDL1
622	MDK
623	LIG4
624	TRABD
625	ZNHIT1
626	GTF2H2C
627	PRTG
628	CDT1
629	FCAR
630	NFKBIL1
631	SBF2
632	BABAM1
633	FAM13C
634	PLEKHJ1
635	PKN2
636	C19orf73
637	KIF22
638	CPEB2
639	SRFBP1
640	TTC33
641	ZNF414
642	CHST8
643	NOMO3
644	LTB
645	ALG10B
646	EEF1D
647	SYCE1L
648	UBTD1
649	CEND1
650	APOC1
651	CCDC12
652	ACAP2
653	CCDC68
654	SPIN4
655	SP4
656	PTPN13
657	IL1RAP
658	PIGQ
659	PGLS
660	KCNJ4
661	ZNF567
662	MAP4K3
663	RGPD3
664	BORCS6
665	CLTB
666	REV3L
667	FAM167B
668	C19orf25
669	ASPHD1
670	DUSP23
671	MED13L
672	MRPL52
673	MREG
674	FRRS1L
675	RAPGEF4
676	MPND
677	SERINC5
678	RASL10A
679	SLC22A18
680	BDP1
681	PLS1
682	CCR4
683	PET100
684	YDJC
685	VAMP5
686	C16orf74
687	AMDHD2
688	S100A3
689	DCT
690	VPS28
691	TMEM52
692	GALNT7
693	CUTA
694	MT1A
695	NT5C
696	CLPP
697	TMEM134
698	ENKD1
699	TAS2R19
700	RPL18A
701	ZNF688
702	PSMG3
703	RBM43
704	GUK1
705	LSM7
706	NCOA2
707	MROH6
708	MYO18A
709	ADRA2C
710	METRNL
711	PEX16
712	VGLL3
713	SELENOO
714	HELB
715	LGALS1
716	PDLIM7
717	EHF
718	ZNF225
719	FBXO2
720	MRPL23
721	THSD7A
722	TMEM240
723	CDC42EP2
724	HES6
725	SHARPIN
726	DRAP1
727	CAVIN3
728	LRRC73
729	ARHGAP5
730	DNASE1L2
731	ZNF280C
732	ATOX1
733	CYBA
734	CDC42EP1
735	SDE2
736	CST3
737	RNH1
738	SDHAF2
739	SDHAF1
740	MARCO
741	ZNF668
742	TSPAN4
743	TBL3
744	C1QA
745	UFL1
746	ZNF892
747	TMEM256
748	DECR2
749	CD248
750	CCS
751	MT1M
752	DKK2
753	PPP1R35
754	GSDMD
755	TLL1
756	COL24A1
757	ZNF787
758	MTBP
759	HIF1A
760	NUPR1
761	CCDC141
762	IL33
763	C1orf122
764	RASA2
765	CEP170
766	ACVR1C
767	PTOV1
768	SAMD11
769	WWC2
770	CHCHD10
771	ARFRP1
772	ADIPOQ
773	PAFAH1B3
774	BST2
775	PPP1R14B
776	CCDC158
777	RAB39A
778	ZNF92
779	RASEF
780	PCOLCE
781	LMF2
782	PHLDA3
783	BLVRB
784	SEPTIN10
785	GPAA1
786	OXCT2
787	PDLIM4
788	ARHGAP20
789	DHRS4L2
790	TOGARAM1
791	LAMTOR2
792	LCA5
793	LCOR
794	ZNF580
795	PLEKHF1
796	CHMP6
797	SPATC1L
798	MLLT10
799	EMC9
800	TFEC
801	HAPLN2
802	POLRMT
803	THEMIS
804	TREX1
805	G2E3
806	RPL35
807	MPDZ
808	GABPA
809	TMEM161A
810	ZNF322
811	PCSK4
812	CAP2
813	PABPC4L
814	S1PR2
815	ADM5
816	NDUFB11
817	OTUD4
818	PEX11G
819	MMP9
820	HEXIM2
821	ARHGAP29
822	H1-10
823	ZNF700
824	TCAP
825	PLAGL1
826	PANK3
827	FAM13B
828	RRAS
829	SELENOH
830	PALM
831	HACE1
832	FHL5
833	RBL2
834	FAT1
835	MIS18BP1
836	FAM43B
837	IPMK
838	SECISBP2L
839	RPS19
840	OSBPL8
841	FZD6
842	CCDC106
843	NMRK2
844	ZBTB11
845	CLEC11A
846	SRSF10
847	GALNT3
848	BRWD3
849	REEP6
850	SETSIP
851	TMED7
852	LONRF3
853	GATA5
854	MAP1S
855	ASPSCR1
856	AP2S1
857	NPHP3
858	CENPX
859	RPS9
860	CCDC61
861	TELO2
862	PHF6
863	S100A4
864	PKD2
865	ADRM1
866	EXOSC5
867	UQCC5
868	VPREB3
869	COMMD4
870	PYCR3
871	ASH1L
872	KANSL1L
873	RNASEH2C
874	SNAPC2
875	SPMIP6
876	FBXW5
877	CASD1
878	TMEM141
879	ARFGEF2
880	AP1AR
881	TCEA2
882	GSTP1
883	PARD6A
884	ZNF518A
885	SPON2
886	KIDINS220
887	FDXR
888	PTGES2
889	KRIT1
890	CPLX1
891	CFAP418
892	ADCK5
893	OTOGL
894	WASHC4
895	TMED1
896	BMAL2
897	BGLAP
898	TRIM44
899	SGMS2
900	GPR20
901	PMM2
902	ICAM4
903	PHC3
904	B9D2
905	ZNF865
906	GGT5
907	PWWP2B
908	FNDC3A
909	IER5L
910	SFTPD
911	ZBTB41
912	WFDC3
913	WFDC2
914	CEP131
915	TTLL7
916	ACKR1
917	ARHGDIA
918	CCDC167
919	POLR2E
920	JUNB
921	S100A2
922	ARSJ
923	ALDH16A1
924	ZNF382
925	SF3B5
926	TYROBP
927	IDUA
928	DMXL1
929	WDR18
930	SLC25A24
931	TAF4B
932	PJA2
933	ATM
934	MORC3
935	LIFR
936	CLIC4
937	SNX16
938	NDUFA2
939	FAM76B
940	EEA1
941	H1-2
942	DICER1
943	NEDD1
944	EXOC3L4
945	ZNF117
946	CRYBB2
947	S100A9
948	ID1
949	CCDC186
950	RPS21
951	SRRM3
952	TIMM17B
953	INPP4B
954	TFEB
955	CILP2
956	ABCA1
957	GUCY1A2
958	ZBTB38
959	SMIM29
960	TNNT1
961	ITPR1
962	NHP2
963	WDR13
964	NRTN
965	YAP1
966	EPS8L1
967	KRT19
968	SEC24A
969	ASGR1
970	ANKIB1
971	ECT2
972	ZNF430
973	S100A13
974	HIVEP1
975	PPFIA3
976	ZP3
977	LYL1
978	STARD4
979	PIK3R1
980	FXYD5
981	TRPM7
982	RHOBTB3
983	FAU
984	LATS1
985	SPIN3
986	C8orf82
987	FIS1
988	TRAPPC8
989	TAX1BP3
990	PDE10A
991	RABEP2
992	CSNK2B
993	HSD11B1L
994	NENF
995	LRP12
996	BRMS1
997	MAFA
998	ZNF428
999	DDX39B
1000	PMVK
1001	EDC4
1002	SOX5
1003	RUVBL2
1004	ARHGAP4
1005	FAT3
1006	TMSB10
1007	ABHD14A
1008	APOOL
1009	RBM12B
1010	IFITM3
1011	SMARCAD1
1012	SF3A2
1013	LRRC4B
1014	DPYD
1015	PGP
1016	ZC2HC1A
1017	FABP6
1018	LIMS2
1019	INTS2
1020	UNC80
1021	POLK
1022	ADGRG6
1023	PRDX5
1024	CD79B
1025	SP3
1026	MAN1A1
1027	RPL18
1028	SLC44A5
1029	CCDC78
1030	MBLAC2
1031	GLCCI1
1032	ATP5ME
1033	CAPG
1034	SYDE2
1035	KLK1
1036	TMEM88
1037	L2HGDH
1038	LDHD
1039	FXYD1
1040	RNF126
1041	NKX2-5
1042	SACS
1043	CEP135
1044	TIGD5
1045	C1QTNF4
1046	ESRRG
1047	SEMA3C
1048	GRN
1049	PROX1
1050	DDX21
1051	MIB1
1052	TP53I13
1053	SSR4
1054	CAMP
1055	MPST
1056	RABL6
1057	RGS13
1058	GPLD1
1059	APOA1
1060	TK1
1061	SLC66A2
1062	FAM169A
1063	FAM161A
1064	ATG4D
1065	TPPP3
1066	HSPB2
1067	ZNF581
1068	DHRS7C
1069	NOP53
1070	IMPA1
1071	MT1F
1072	MARS2
1073	ZNF653
1074	NDNF
1075	CBR3
1076	CLINT1
1077	FMNL2
1078	ATP10D
1079	CCNJ
1080	RILP
1081	SPOPL
1082	TXNDC5
1083	HFM1
1084	ARL6IP4
1085	SINHCAF
1086	ENPP4
1087	GIPC1
1088	MYADML2
1089	AIP
1090	MLST8
1091	WDR62
1092	DNAJB4
1093	MLLT1
1094	ZNF217
1095	MATCAP2
1096	RPP25L
1097	CPEB1
1098	TNPO3
1099	RENBP
1100	MT1E
1101	STAP2
1102	CTTNBP2
1103	RHOC
1104	AP5Z1
1105	RPLP1
1106	ATG101
1107	CHM
1108	RNFT1
1109	SMAD9
1110	ARHGAP45
1111	ALDH1L2
1112	AGTRAP
1113	MT1G
1114	WDR47
1115	GPR35
1116	DDT
1117	RAPSN
1118	LYSMD3
1119	PLPPR4
1120	PKP3
1121	VPS51
1122	FCGR2C
1123	GDAP1L1
1124	BOD1L1
1125	KL
1126	PM20D2
1127	FASTK
1128	NMRAL1
1129	RPL13
1130	VKORC1
1131	HCFC2
1132	ZNF316
1133	SGF29
1134	MMP24OS
1135	LPAR4
1136	JAK2
1137	ELOVL7
1138	NEK4
1139	LRFN1
1140	SPDEF
1141	ISLR
1142	PMF1
1143	FBXO30
1144	EMP3
1145	ACAP1
1146	S100A6
1147	RASAL2
1148	ZNF597
1149	SHOX2
1150	LIMD2
1151	UBXN1
1152	SLC25A41
1153	MATK
1154	SIVA1
1155	SGCA
1156	SERINC2
1157	BTBD8
1158	MCAT
1159	SYNJ1
1160	HMGN4
1161	THAP7
1162	IZUMO4
1163	ZMAT5
1164	CFB
1165	P2RX3
1166	CDC34
1167	ZMYM1
1168	REEP2
1169	SHPRH
1170	NDUFV1
1171	H2AJ
1172	PACSIN3
1173	HEXD
1174	ABHD8
1175	HSPA13
1176	ADGRB3
1177	FGD6
1178	SIRT1
1179	ZMYM5
1180	SLC16A3
1181	CDRT4
1182	RELB
1183	ITPRID2
1184	FRMD7
1185	ISYNA1
1186	LMNA
1187	TMEM106B
1188	ST6GALNAC4
1189	DDAH2
1190	C19orf53
1191	DOC2B
1192	SNRPB
1193	DENND4C
1194	TBC1D32
1195	TESC
1196	SLC38A8
1197	MINDY2
1198	SPSB2
1199	TMEM205
1200	ATP11A
1201	GOLGA6L4
1202	ANLN
1203	ZNF749
1204	GPX4
1205	VPS13C
1206	COX7A1
1207	PTMS
1208	STRADA
1209	OTUD6B
1210	EPHA5
1211	FAM110A
1212	LYPLA1
1213	POMK
1214	EML5
1215	TXNDC16
1216	NTMT1
1217	BLOC1S1
1218	CDC40
1219	PLEKHA5
1220	ATP5MGL
1221	SBNO1
1222	DOK2
1223	CDK17
1224	ZNF708
1225	SLC29A4
1226	UBXN4
1227	CLIP4
1228	AFF4
1229	WDR83OS
1230	ZNF727
1231	NNMT
1232	GK5
1233	TBCCD1
1234	MAP3K20
1235	ATXN1L
1236	DDX49
1237	USH2A
1238	CYSRT1
1239	DBP
1240	SLC52A2
1241	RECQL4
1242	USP45
1243	EEF1A2
1244	DLK2
1245	ZNF347
1246	PNMA8B
1247	VPS13B
1248	C18orf32
1249	ZNF665
1250	DNAJB14
1251	ARL6IP6
1252	ULBP3
1253	SPNS1
1254	ZNF860
1255	FCGRT
1256	NMB
1257	BLTP1
1258	TNFSF8
1259	HINT2
1260	SLC2A4RG
1261	LENG1
1262	RHOG
1263	JRKL
1264	KLHL4
1265	ABCD2
1266	MTFP1
1267	CHD9
1268	SLC4A4
1269	USE1
1270	PRKAA1
1271	S100P
1272	B3GNT2
1273	ELMO3
1274	PDIA2
1275	ITGA2
1276	CIAO3
1277	LYPLA2
1278	NCKAP1
1279	ECM2
1280	LY6K
1281	PRSS36
1282	CCDC107
1283	CPNE8
1284	RPS26
1285	CDC14A
1286	F2R
1287	CITED1
1288	PIAS1
1289	MAMDC2
1290	PELI1
1291	CACFD1
1292	CTU1
1293	NCK1
1294	PODNL1
1295	FZD2
1296	RASSF8
1297	IFI6
1298	USF3
1299	ARC
1300	ZNF224
1301	ZNF703
1302	CFAP410
1303	UBXN6
1304	C1QL1
1305	EBF2
1306	FOXN2
1307	MXRA8
1308	HLX
1309	HSD17B14
1310	C1orf159
1311	CCL21
1312	DLGAP3
1313	TTYH1
1314	TMEM161B
1315	B3GALT4
1316	PTAR1
1317	LCN12
1318	MYLK
1319	UBR3
1320	INHA
1321	AEBP2
1322	ZEB1
1323	FER
1324	GPBAR1
1325	BCAM
1326	NKD2
1327	SOCS1
1328	FAM135A
1329	KLHL34
1330	POF1B
1331	MAMSTR
1332	MAPK15
1333	IKZF2
1334	RPP25
1335	RNF31
1336	SHBG
1337	CCR10
1338	FUT7
1339	DENND4A
1340	SEZ6L2
1341	LMAN2
1342	CIMIP2C
1343	P3H3
1344	IL17B
1345	SCAF1
1346	OXLD1
1347	KIF16B
1348	RNF19A
1349	RBP1
1350	CIP2A
1351	DACT2
1352	LPP
1353	MRPS2
1354	SCRN2
1355	STK26
1356	CHCHD6
1357	RAB26
1358	PGAP1
1359	CENPK
1360	FOXD2
1361	PNPLA6
1362	RPS6KA3
1363	TUBE1
1364	CACNA2D1
1365	GPSM1
1366	ASAP1
1367	ZNF852
1368	GPC1
1369	NFKBIE
1370	ECSIT
1371	PSTPIP1
1372	NPEPL1
1373	ORAI3
1374	ART5
1375	MMP15
1376	UBE2S
1377	TRIM2
1378	SLPI
1379	GPR63
1380	PIN1
1381	MAD2L2
1382	NKG7
1383	ZBTB43
1384	MED23
1385	ARPC1B
1386	WASF3
1387	DPM2
1388	ARHGAP28
1389	GLIS1
1390	GORAB
1391	HMG20B
1392	LRRN1
1393	ACD
1394	TEDC2
1395	ZNF484
1396	KLF7
1397	AHR
1398	ZFTRAF1
1399	GSTCD
1400	SPACDR
1401	CFP
1402	IL6ST
1403	ABHD16A
1404	PIDD1
1405	VHL
1406	POLR2J
1407	RFX3
1408	PTPN11
1409	RAMP3
1410	BCAS4
1411	CHRFAM7A
1412	SCNN1D
1413	SYTL5
1414	SMCHD1
1415	QTRT1
1416	NT5M
1417	IRF2BP1
1418	DDX60
1419	IL32
1420	MVB12A
1421	TCF12
1422	COG6
1423	CHMP2A
1424	HDGFL2
1425	RAPGEF2
1426	BARD1
1427	ARSA
1428	MDFI
1429	SMG1
1430	SERGEF
1431	NAALADL2
1432	THAP3
1433	MOSPD3
1434	CNTNAP3
1435	HSF1
1436	ZBTB45
1437	RIC1
1438	LRCH2
1439	RGS18
1440	ACP5
1441	TVP23B
1442	LMO1
1443	RICTOR
1444	PHYHIP
1445	COA3
1446	DUS1L
1447	MRGPRF
1448	NPIPB3
1449	NOMO2
1450	RALGPS2
1451	SECTM1
1452	BRAT1
1453	TMEM65
1454	GPR141
1455	ASIP
1456	PRAF2
1457	TNFSF12
1458	ASPG
1459	DMXL2
1460	PRRG1
1461	BCAT2
1462	SPDYA
1463	STOML1
1464	CCNE2
1465	FAM199X
1466	CHST12
1467	JMJD7
1468	ZNF169
1469	SLC2A8
1470	IFI27
1471	RDX
1472	HYCC1
1473	TRIM22
1474	UTRN
1475	FGF2
1476	PTH1R
1477	CD2AP
1478	SLC10A7
1479	RAB11B
1480	SPAG4
1481	FAM3A
1482	DSG2
1483	EDEM3
1484	WDFY3
1485	MYL6B
1486	SEC23A
1487	TUBB4A
1488	SLC25A40
1489	PLEKHH2
1490	RAPGEF5
1491	TRIR
1492	CADM2
1493	OSCAR
1494	ZNF292
1495	LRIG3
1496	RHOT2
1497	KDM7A
1498	SNTA1
1499	WRN
1500	CMTM2
1501	TBXA2R
1502	CSNK1A1
1503	STARD10
1504	NUDC
1505	ZNF736
1506	KLF8
1507	ZNF219
1508	CD46
1509	SYTL1
1510	KHK
1511	TMEM219
1512	PRRG4
1513	SWI5
1514	CSNK2A3
1515	CC2D2B
1516	KMT2C
1517	PRKAR1B
1518	PRORP
1519	KLHL35
1520	DOCK9
1521	MCM8
1522	LCORL
1523	EFCAB13
1524	OCEL1
1525	ATP8A1
1526	VEGFB
1527	PSD
1528	PILRB
1529	DOCK4
1530	IL7
1531	TTN
1532	ALYREF
1533	HPN
1534	MMAB
1535	TMEM86B
1536	NKTR
1537	RAD51AP1
1538	ZMAT1
1539	CENPM
1540	RNF6
1541	NEURL2
1542	ZNF493
1543	MOSPD2
1544	SNAI3
1545	ZNF486
1546	ATOSA
1547	ATF2
1548	SBK3
1549	PKN1
1550	BBC3
1551	ZNF784
1552	HP
1553	TAOK1
1554	GTF2H3
1555	EIF3G
1556	RPL8
1557	ICAM3
1558	ITGAV
1559	LCN15
1560	PTPRG
1561	EDDM13
1562	CIB1
1563	DVL1
1564	NECTIN2
1565	TM7SF2
1566	YJU2
1567	DDX3X
1568	SUCNR1
1569	FTCD
1570	ROCK1
1571	LMBRD2
1572	RPS2
1573	VPS13A
1574	PTGIR
1575	ZNF675
1576	POLE4
1577	C14orf180
1578	FILIP1L
1579	ZNF28
1580	CCP110
1581	SNRPA
1582	MIPOL1
1583	DLK1
1584	NR2C2
1585	GPR137
1586	CATSPER1
1587	ZNF444
1588	CBL
1589	PRKAR2B
1590	SKIC3
1591	NDUFB2
1592	PPIP5K2
1593	EXD3
1594	PGF
1595	TBC1D12
1596	TRIM56
1597	TTBK2
1598	IPO4
1599	KCNN4
1600	MIER3
1601	B3GALT6
1602	DPY19L4
1603	CHTF18
1604	DOCK10
1605	EP300
1606	MZB1
1607	NDUFB10
1608	PRPF31
1609	PARP15
1610	WSB1
1611	OAS3
1612	CCL22
1613	PINX1
1614	ANKRD36B
1615	IGFBP2
1616	LIN9
1617	PLCL1
1618	NPM3
1619	ATAD2B
1620	TCIRG1
1621	GRIN2D
1622	DIPK1B
1623	ARL5B
1624	FXYD3
1625	TMTC2
1626	ADD3
1627	TSKS
1628	PSD3
1629	SRM
1630	DNLZ
1631	RFX7
1632	LSR
1633	FAM20C
1634	CRLF3
1635	UBE2V1
1636	LRRC45
1637	MOGAT1
1638	FHIP1A
1639	FAM91A1
1640	RAP2A
1641	ZNF776
1642	MAP3K1
1643	SCML1
1644	ANKRD26
1645	VSTM2L
1646	POP7
1647	ZNF441
1648	JMJD4
1649	ILVBL
1650	SCYL2
1651	SLC25A1
1652	PPP1R1A
1653	PLEKHA1
1654	PDP2
1655	CSGALNACT2
1656	CR1
1657	AAMDC
1658	B4GALT6
1659	YIF1A
1660	CCSER1
1661	PDZD4
1662	LRRTM2
1663	TRAPPC3L
1664	ATP8B1
1665	NACAD
1666	DRD4
1667	C1orf35
1668	LFNG
1669	TSPAN12
1670	FAM209B
1671	BBX
1672	CCDC126
1673	TMF1
1674	NSUN5
1675	TMEM208
1676	LYST
1677	TWF1
1678	SCAND3
1679	EBP
1680	MAP2K2
1681	TRHDE
1682	ATL2
1683	MRPL14
1684	SRPK3
1685	BTBD2
1686	TMEM184C
1687	TALDO1
1688	SULT1B1
1689	TXNRD2
1690	GOLIM4
1691	ZNF367
1692	PHLDB2
1693	COL4A5
1694	MBNL3
1695	PQBP1
1696	SLC19A1
1697	RANGRF
1698	PDLIM2
1699	KRT18
1700	PRADC1
1701	SLC25A22
1702	SAMD10
1703	PDPK1
1704	VWA8
1705	COX14
1706	GAS2L1
1707	YPEL3
1708	COX8A
1709	ZNF714
1710	TBC1D10C
1711	GEMIN7
1712	SLC38A4
1713	SLC26A4
1714	BSG
1715	CNTF
1716	ZFPM2
1717	LONRF1
1718	C2
1719	SLC30A7
1720	HSD17B10
1721	TNNI3
1722	GPR34
1723	UQCR11
1724	SIL1
1725	ZNF611
1726	ADAMTS6
1727	DYNC2H1
1728	ACSL4
1729	ZBTB26
1730	CRYBB3
1731	MAD1L1
1732	E2F7
1733	PYGO1
1734	SNRPD2
1735	CYP1B1
1736	C9orf72
1737	AKT3
1738	TNNT3
1739	MYL5
1740	GPR137C
1741	SMIM27
1742	ARID5A
1743	CALML6
1744	OAZ1
1745	DTX2
1746	EMC6
1747	BMP5
1748	MAPK8IP2
1749	TMEM187
1750	ZNF429
1751	SPIN1
1752	ZNF550
1753	ANAPC15
1754	B4GALT7
1755	ZNF100
1756	CIMAP1C
1757	NBEA
1758	EFCC1
1759	HIGD2A
1760	ADAM22
1761	ZNF718
1762	GMFG
1763	PAPPA
1764	POLR2F
1765	FAM50A
1766	ANKRD35
1767	SLC39A10
1768	ZNF257
1769	PCDH15
1770	CCDC154
1771	PNMA6A
1772	DNAJC4
1773	DCAF17
1774	MRPL27
1775	IKZF5
1776	BAX
1777	FMN1
1778	ITPA
1779	CSDC2
1780	PNKD
1781	KMT2E
1782	FERMT3
1783	CTU2
1784	MYCBP2
1785	MOB2
1786	RHBDD2
1787	PDZD2
1788	CD226
1789	DRC12
1790	BIRC6
1791	KLF2
1792	XRN1
1793	EIF4EBP3
1794	UBR1
1795	SETBP1
1796	PTPN22
1797	HTRA3
1798	SLC38A11
1799	SAMD9L
1800	MSH4
1801	PEMT
1802	MEGF9
1803	PCNX4
1804	C1QB
1805	CCDC121
1806	NFE2
1807	ARAP2
1808	NAMPT
1809	AK1
1810	KLF16
1811	NSMCE1
1812	PKP2
1813	SLC66A1
1814	U2AF1L4
1815	SLC25A36
1816	TENM1
1817	PELP1
1818	EIF6
1819	HSD11B2
1820	MTM1
1821	CEP97
1822	TPRA1
1823	CPLANE1
1824	F10
1825	PLCH1
1826	MXD3
1827	RAB11FIP2
1828	ARSK
1829	TAF1
1830	MAMDC4
1831	MSX1
1832	ARSI
1833	SYCP2
1834	MSRB2
1835	NHLRC4
1836	USP46
1837	CNTN4
1838	LPCAT2
1839	DDRGK1
1840	ABI3
1841	ARHGEF12
1842	TRIOBP
1843	ZNF236
1844	BUB1B
1845	ANKRD65
1846	ZNF468
1847	RTN2
1848	UQCC2
1849	CCDC22
1850	GPR62
1851	ZNF154
1852	NFXL1
1853	SMC3
1854	CDKN1C
1855	MYOF
1856	TSTD1
1857	TRIP6
1858	LSM4
1859	GNB2
1860	ROGDI
1861	PEBP4
1862	MYEF2
1863	WFS1
1864	LCN2
1865	SLC27A1
1866	ZNF519
1867	TAF1B
1868	PRSS27
1869	PLCB1
1870	DND1
1871	IFI35
1872	BRD10
1873	LBHD1
1874	FRS2
1875	SNX10
1876	TOM1
1877	STX10
1878	ADGRL2
1879	WDR74
1880	ACADM
1881	SMAD5
1882	GNL3L
1883	CNPY3
1884	GPS1
1885	MAPK11
1886	IRX4
1887	DTYMK
1888	TRIM47
1889	TLR4
1890	GCLM
1891	AKAP6
1892	ZNF841
1893	PLA2G4A
1894	RPS5
1895	ASXL2
1896	B4GALNT4
1897	ATP6V1F
1898	CRIM1
1899	ZDHHC17
1900	ZDHHC21
1901	ODAD3
1902	D2HGDH
1903	CCL26
1904	GPR171
1905	MDFIC
1906	PUS1
1907	R3HDM4
1908	BOK
1909	PEDS1
1910	THAP4
1911	SAMD1
1912	ZNF598
1913	BAIAP2L2
1914	ESR2
1915	STAG2
1916	TWSG1
1917	CHML
1918	RNF181
1919	HAAO
1920	TRAPPC2L
1921	EYS
1922	KDM6A
1923	SORBS1
1924	ELOF1
1925	ASGR2
1926	WDR54
1927	ACOT8
1928	NCAPH2
1929	ROM1
1930	NUP58
1931	FILIP1
1932	NUP160
1933	HIPK1
1934	ECHS1
1935	UBA52
1936	ABHD5
1937	RALGAPA1
1938	DIXDC1
1939	NGRN
1940	PRDX2
1941	RHBDD3
1942	LGALS9
1943	RTL8C
1944	NINJ1
1945	COA8
1946	CCNT2
1947	EIF2AK3
1948	PPIB
1949	ATP11B
1950	RGS5
1951	ZNF778
1952	UQCR10
1953	COX5B
1954	TXLNB
1955	UQCC4
1956	ADAM8
1957	TUT1
1958	C11orf68
1959	RCBTB1
1960	MAP4K5
1961	CAVIN4
1962	PLAC8L1
1963	NR0B2
1964	VAMP8
1965	TIMM10
1966	ACOT7
1967	PSMB10
1968	PTDSS2
1969	SART1
1970	TRIM33
1971	GSTZ1
1972	SERPINA3
1973	MAPK12
1974	RGS17
1975	SUZ12
1976	ATP5F1E
1977	STRN
1978	RESF1
1979	COMMD5
1980	TUBA3E
1981	AQP5
1982	S100A8
1983	E2F8
1984	HIC1
1985	RMI1
1986	TECR
1987	CHST1
1988	MIB2
1989	TEX264
1990	ZFPL1
1991	A4GALT
1992	TPH1
1993	NPAT
1994	KIFC2
1995	ZNF304
1996	AHCYL2
1997	OMD
1998	SSC4D
1999	SH3GL1
[truncated: 1,931 more rows]
